# Supplementary material for: Ambulatory sleep scoring using accelerometers—distinguishing between nonwear and sleep/wake states
Source: PeerJ. 2020 Jan 2;8:e8284. doi: 10.7717/peerj.8284 (PMC6942683; doi:10.7717/peerj.8284)
Supplement: Dataset S5 — Study Group (healthy, patient), Sex (M, male, F, female), Age. [file peerj-08-8284-s005.csv]

ID	Study_Group	Sex	Age
SC001	healthy	M	34
SC001	healthy	M	34
SC002	healthy	M	30
SC003	healthy	M	24
SC006	healthy	M	25
SC007	patient	M	22
SC008	healthy	M	27
SC009	healthy	F	29
SC011	healthy	F	27
SC012	healthy	F	22
SC013	healthy	M	33
SC015	healthy	F	50
SC016	patient	F	38
SC018	healthy	F	22
SC019	patient	F	22
SC020	healthy	F	30
SC022	healthy	F	19
SC023	patient	M	24
SC026	healthy	F	24
SC027	patient	M	26
SC028	patient	F	41
SC029	patient	M	30
SC030	healthy	M	53
SC031	patient	F	41
SC032	healthy	M	27
SC033	patient	F	24
SC034	healthy	F	40
SC035	healthy	F	29
SC036	patient	M	20
SC037	healthy	F	54
SC042	healthy	M	26
SC043	healthy	M	28
SC044	patient	F	43
SC045	patient	M	36
SC046	patient	F	51
SC048	healthy	M	23
SC049	healthy	F	21
SC050	patient	M	43
SC051	patient	M	39
SC052	patient	F	31
SC053	patient	M	63
SC054	patient	M	60
SC055	patient	F	27
SC056	healthy	M	23
SC058	healthy	F	48
SC059	patient	F	24
SC061	healthy	F	23
SC063	patient	M	24
SC064	healthy	F	23
SC065	patient	F	32
SC066	healthy	M	28
SC067	patient	F	38
SC068	patient	M	59
SC069	healthy	F	23
SC070-ecg	patient	M	57
SC071	healthy	M	23
SC072	healthy	F	55
SC073	patient	F	54
SC074	patient	F	53
SC075	patient	F	25
SC076	patient	F	41
SC077	patient	F	33
SC078	healthy	M	24
SC079	healthy	F	22
SC080	healthy	F	28
SC082-ecg	patient	M	32
SC083	patient	F	35
SC084	healthy	F	50
SC085	healthy	M	22
SC086	healthy	M	23
SC087	healthy	F	32
SC088	healthy	M	25
SC089	healthy	M	54
SC090	patient	F	37
SC091	patient	F	34
SC092	patient	M	56
SC093	healthy	F	23
SC094	patient	F	24
SC095	patient	F	50
SC096	healthy	M	25
SC097	healthy	M	34
SC099	healthy	F	23
SC100	healthy	F	24
SC103	healthy	M	19
SC107	patient	F	21
SC108	healthy	F	23
SC109	patient	F	24
SC112	patient	M	39
SC114	patient	M	56
SC115	patient	F	19
SC117	patient	M	27
SC119	patient	F	58
SC121	patient	M	29
SC124	patient	F	22
SC125	patient	F	33
SC126	patient	F	20
SC127	patient	F	26
SC129	patient	M	40
